# Supplementary material for: Ultra-High-Performance Liquid Chromatography Quadrupole Time-of-Flight Mass Spectrometry for Simultaneous Pesticide Analysis and Method Validation in Sweet Pepper
Source: Molecules. 2023 Jul 22;28(14):5589. doi: 10.3390/molecules28145589 (PMC10383869; doi:10.3390/molecules28145589)
Supplement: Supplementary file 1 [file molecules-28-05589-s001.zip]

Archive with 2 entries (2 files):
- molecules-2478248-Supplementary data.pdf
- molecules-2478248-Supplementary Table S2.xlsx
