# Supplementary material for: Ultra-High-Performance Liquid Chromatography Quadrupole Time-of-Flight Mass Spectrometry for Simultaneous Pesticide Analysis and Method Validation in Sweet Pepper
Source: Molecules. 2023 Jul 22;28(14):5589. doi: 10.3390/molecules28145589 (PMC10383869; doi:10.3390/molecules28145589)
Supplement: Supplementary file 1 [file molecules-28-05589-s001.zip › molecules-2478248-Supplementary Table S2.xlsx]

## Sheet: (그림)지역별검출
Supplementary Table 2. Detection results of 276 samples in 15 regions of Gyeongnam for 12 pesticides.(Black cells represent detection)
Area	Sample No. of each region	Acequinocyl	Boscalid	Cyflumetofen	Dinotefuran	Flonicamid	Fluopyram	Procymidone	Propamocarb	Pyridaben	Spirodiclofen	Spirotetramat	Spirotetramat-enol
Gangseo	1
Geoje	1
	2
	3
Geochang	1
	2
Goseong	1
	2
	3
	4
	5
	6
	7
	8
	9
	10
	11
	12
	13
	14
	15
	16
	17
	18
	19
	20
	21
	22
	23
	24
	25
	26
	27
	28
	29
	30
	31
	32
Gimhae	1
	2
	3
	4
	5
	6
	7
	8
	9
	10
	11
	12
	13
	14
	15
	16
	17
Miryang	1
	2
	3
	4
	5
	6
	7
	8
Sancheong	1
	2
Uiryeong	1
	2
	3
	4
	5
	6
	7
	8
Jinju	1
	2
	3
	4
	5
	6
	7
	8
	9
	10
	11
	12
	13
	14
	15
	16
	17
	18
	19
	20
	21
	22
	23
	24
	25
	26
	27
	28
	29
	30
	31
	32
	33
	34
	35
	36
	37
	38
	39
	40
	41
	42
	43
	44
	45
	46
	47
	48
	49
	50
	51
	52
	53
	54
	55
	56
	57
	58
	59
	60
	61
	62
	63
	64
	65
Changnyeong	1
	2
	3
	4
	5
	6
	7
	8
	9
	10
	11
	12
	13
	14
	15
Changwon	1
	2
	3
	4
	5
	6
	7
	8
	9
	10
	11
	12
	13
	14
	15
	16
	17
	18
	19
	20
	21
	22
	23
	24
	25
	26
	27
	28
	29
	30
	31
	32
	33
	34
	35
	36
	37
Tongyeong	1
	2
	3
	4
Hadong	1
	2
	3
Haman	1
	2
	3
	4
	5
	6
	7
	8
	9
	10
	11
	12
	13
	14
	15
	16
	17
	18
	19
	20
	21
	22
	23
	24
	25
	26
	27
	28
	29
	30
	31
	32
	33
	34
	35
	36
	37
	38
	39
	40
	41
	42
	43
	44
	45
	46
	47
	48
	49
	50
	51
	52
	53
	54
	55
	56
	57
	58
	59
	60
	61
	62
	63
	64
	65
	66
	67
	68
	69
	70
	71
	72
	73
	74
	75
	76
	77
Hapcheon	1
	2
